# Supplementary material for: Return to Work: A Cut-Off of FIM Gain with Montebello Rehabilitation Factor Score in Order to Identify Predictive Factors in Subjects with Acquired Brain Injury
Source: PLoS One. 2016 Oct 25;11(10):e0165165. doi: 10.1371/journal.pone.0165165 (PMC5079591; doi:10.1371/journal.pone.0165165)
Supplement: S1 Table — (XLSX) [file pone.0165165.s002.xlsx]

## Sheet: DB_RTW
Variable Name:	StudyId	RTW	Age	Gender	Ind_Eve	Hem_Inv	MMSE	TCT	MI_right	MI_left	CIRS	Rankin	T0_FIM	T1_FIM	MRFS	T0_Q1	T0_Q2	T0_Q3	T0_Q4	T0_Q5	T0_Q6	T0_Q7	T0_Q8	T0_Q9	T1_Q1	T1_Q2	T1_Q3	T1_Q4
Variable Label:	Unique subject ID code	Return to Work	Age	Gender	Index event	Hemispheric involvement	Mini Mental State Examination	Trunk Control Test	Motricity Index	Motricity Index	Cumulative Illness Rating Scale	Rankin	Functional Independent Measure	Functional Independent Measure	Montebello Rehabilitation Factor Score	Living alone	Barriers at home	Barriers in the neighbourhood	Barriers at work	Public vs. Private (or personal) transport	Driving license	High school and University vs. Primary School	Manual vs. Intellectual work	Self-employment (freelance work or Independent work)	Availability job placement (job integration)	Potential for reintegration in the job previously held	Potential for reintegration in a job other than the one previously held	Potential for vocational training
Variable Code:		0 - No 1 - Yes	years	0 - Female 1 - Male	0 - Stroke 1 - Traumatic brain injury 2 - Benign brain tumor	0 - Unilateral, right 1 - Unilatteral, left 2- Bilateral	Score: 0 - 30	Score: 0 - 100	(right) Score: 0 - 100	(left) Score: 0 - 100	Score: 0 - 70	Score: 0 - 6	(Time 0) Score: 18 - 126	(Time 1) Score: 18 - 126	(T1_FIM - T0_FIM) MRFS = ---------------------------- x 100 (126 - T0_FIM)	0 - No 1 - Yes	0 - No 1 - Yes	0 - No 1 - Yes	0 - No 1 - Yes	0 - Private 1 - Public	0 - No 1 - Yes	0 - Primary School 1 - High School and University	0 - Intellectual 1 - Manual	0 - No 1 - Yes	0 - No 1 - Yes 2 - Not answer	0 - No 1 - Yes 2 - Not answer	0 - No 1 - Yes 2 - Not answer	0 - No 1 - Yes 2 - Not answer
1	000-5	0	36	1	0	1	23	12	12	76.5	19	4	46	111	0.813	0	0	0	0	0	1	0	1	0	1	0	1	1
2	001-R	0	59	1	0	0	23	36	76.5	29.5	20	4	63	90	0.429	0	0	0	1	0	1	1	0	0	1	1	2	2
3	002-D	0	47	1	0	1	22	36	100	33.5	19	4	51	109	0.773	0	0	0	0	1	0	0	1	0	0	0	0	0
4	003-J	1	56	1	0	0	25	74	88	100	18	4	96	126	1	0	0	0	0	1	0	1	1	0	0	1	0	0
5	004-S	0	54	1	0	1	24	74	65	96	20	4	69	108	0.684	0	0	0	0	0	1	1	0	0	1	1	0	0
6	005-K	1	53	1	0	0	27	100	74.5	74.5	19	3	92	123	0.912	1	0	0	0	1	1	1	0	0	1	1	0	0
7	006-G	0	62	1	1	2	21	24	45.5	45.5	24	4	66	99	0.55	0	0	0	0	1	1	1	0	0	0	0	0	0
8	007-Y	1	28	1	1	0	28	48	79	86	22	4	65	116	0.836	0	0	0	0	1	0	0	1	0	1	1	0	0
9	008-J	0	65	1	0	0	26	12	100	10	23	4	42	68	0.31	0	0	0	0	0	1	1	0	0	1	1	1	1
10	009-S	1	55	0	0	1	26	0	76.5	1	20	5	48	86	0.487	1	1	1	0	0	1	0	1	1	1	1	1	1
11	00A-5	1	49	0	0	0	23	37	100	19	18	4	59	120	0.91	0	0	0	0	0	1	0	1	1	1	1	1	1
12	00B-6	1	62	1	0	2	26	100	68.5	71	19	4	94	123	0.906	0	0	0	0	0	1	1	1	0	1	1	1	0
13	00C-D	0	59	1	0	0	24	12	76.5	54.5	22	4	46	116	0.875	0	0	1	0	0	1	1	0	0	0	0	0	0
14	00D-9	0	50	1	0	1	21	61	64	76.5	20	4	81	111	0.667	0	0	0	0	0	1	1	1	1	1	1	1	1
15	00E-C	0	48	1	0	1	28	100	58	100	18	3	87	110	0.59	0	0	0	0	0	1	1	0	0	0	0	0	0
16	00F-5	0	57	1	0	1	25	100	100	58	24	4	70	108	0.679	0	0	0	1	0	1	1	1	0	1	1	2	2
17	00G-6	1	53	1	2	0	28	12	100	11	24	3	23	122	0.961	0	0	0	0	0	1	0	1	1	1	1	0	0
18	00H-Y	0	55	1	0	0	24	48	64	14.5	25	5	54	87	0.458	0	0	0	1	1	0	0	1	0	1	1	2	2
19	00I-Z	0	57	1	0	1	22	36	62.5	62.5	27	4	46	113	0.837	1	0	0	0	1	1	1	0	0	1	1	0	0
20	00J-S	0	59	1	0	0	24	24	100	31	22	4	54	121	0.931	1	1	0	1	0	1	0	1	1	1	2	2	2
21	00K-V	0	59	1	0	0	23	0	76.5	1	23	5	34	51	0.185	0	0	0	1	1	1	1	1	1	1	1	1	2
22	00L-R	0	66	1	0	1	27	100	74.5	100	24	3	84	109	0.595	0	1	0	0	0	1	0	1	0	0	0	0	0
23	00M-Y	1	59	1	0	0	24	100	100	80	20	3	73	119	0.868	1	0	0	0	1	0	0	1	0	1	1	1	1
24	00N-Z	1	58	1	0	0	25	24	100	37	22	4	50	117	0.882	0	0	0	0	0	1	1	1	0	1	1	1	1
25	00P-C	1	48	1	0	0	28	24	100	29	21	4	68	114	0.793	0	1	0	0	0	1	1	1	0	1	1	0	1
26	00Q-K	0	55	0	1	0	25	100	73.5	100	20	4	48	116	0.872	1	0	0	1	1	0	0	1	0	1	1	2	2
27	00R-6	1	69	1	1	0	25	100	80.5	96	18	3	86	110	0.6	1	0	0	0	0	1	1	0	0	1	1	1	0
28	00S-N	1	63	1	0	0	26	48	80	61.5	21	4	75	115	0.784	0	0	0	0	1	1	0	1	1	1	1	0	0
29	00T-J	0	42	0	2	1	24	61	96.5	100	19	4	57	57	0	0	0	0	0	0	1	1	1	1	1	1	0	0
30	00U-C	0	62	1	0	0	25	100	76.5	61	21	4	82	111	0.659	0	0	1	1	0	1	1	0	0	1	1	2	2
31	00V-K	0	65	1	0	0	26	24	100	1	23	4	46	57	0.137	0	0	0	0	0	1	0	1	1	1	1	1	0
32	00W-R	0	56	1	0	1	25	100	76.5	100	22	3	77	108	0.633	0	0	0	1	1	1	0	1	0	1	1	1	2
33	00X-D	0	19	1	0	0	21	74	55.5	100	18	4	69	119	0.877	0	0	0	0	0	1	0	1	0	0	0	0	0
34	00Y-Z	0	57	1	0	1	26	100	74.5	100	20	3	52	107	0.743	0	0	0	0	1	0	0	1	0	1	1	2	0
35	00Z-2	1	56	1	0	0	28	100	100	100	20	3	89	120	0.838	0	1	1	0	0	1	1	1	0	1	1	1	1
36	010-B	0	67	1	0	0	24	12	100	1	23	5	32	45	0.138	0	0	1	0	1	1	0	0	0	1	1	2	0
37	011-X	0	66	1	2	0	23	48	100	39	19	4	49	59	0.13	0	0	0	0	0	1	0	1	0	1	1	2	0
38	012-J	1	64	1	0	0	25	48	100	76.5	21	4	76	117	0.82	0	0	0	1	0	1	0	0	0	1	1	2	2
39	013-Q	0	57	1	1	2	15	0	26.5	11	26	5	30	25	-0.052	1	0	1	0	0	1	0	1	0	1	1	1	1
40	014-Y	0	45	1	0	1	21	0	1	100	23	5	19	61	0.393	0	0	0	0	1	1	1	0	0	1	1	0	0
41	015-R	1	55	0	0	0	26	48	80.5	65.5	21	4	75	119	0.863	1	0	0	0	0	1	1	0	1	1	1	0	0
42	016-M	0	52	1	0	0	26	87	100	76.5	23	3	36	115	0.878	1	0	0	0	1	0	1	1	1	1	2	1	1
43	017-4	1	52	0	0	1	23	100	58	100	22	4	68	112	0.759	0	1	0	0	0	1	1	0	0	1	1	0	0
44	018-Q	0	53	0	0	0	29	36	100	36	21	4	47	117	0.886	0	0	0	0	1	1	0	0	0	0	0	0	0
45	019-Y	0	54	1	0	0	21	61	96	60.5	24	4	69	107	0.667	1	0	0	0	0	1	1	0	0	1	1	1	1
46	01A-B	1	46	1	0	0	30	36	100	15	22	4	78	109	0.646	1	0	0	0	0	1	1	0	1	1	1	0	0
47	01B-C	0	56	0	0	0	30	61	55.5	100	22	4	59	119	0.896	0	0	0	0	0	1	1	1	0	1	0	1	0
48	01C-J	0	28	1	2	1	23	0	65	60	21	4	28	87	0.602	0	0	0	0	0	1	0	1	0	0	0	0	0
49	01D-F	0	56	1	0	0	25	51	100	39.5	19	4	49	88	0.506	1	0	0	0	1	1	0	1	0	0	0	0	0
50	01E-I	0	50	0	2	0	24	100	81.5	89.5	20	3	74	120	0.885	1	0	0	0	1	0	0	1	0	1	0	1	1
51	01F-B	1	59	0	0	0	28	100	100	80	21	2	102	120	0.75	0	1	0	0	0	1	0	1	1	1	1	0	0
52	01G-C	1	49	0	0	0	30	100	100	100	19	1	102	126	1	0	0	0	0	0	1	0	0	1	1	1	0	0
53	01H-4	0	47	0	2	2	27	48	79	88	20	4	66	89	0.383	0	0	0	0	0	1	0	1	0	0	0	0	0
54	01I-5	0	63	1	0	1	30	100	100	100	19	2	80	121	0.891	0	0	0	0	0	1	0	1	0	1	1	0	0
55	01J-Y	0	22	1	1	1	28	61	62.5	44	19	3	71	120	0.891	0	1	1	0	0	1	1	1	1	1	1	0	0
56	01K-1	0	52	1	0	1	27	0	58	53	20	4	30	111	0.844	0	0	1	0	0	1	1	0	1	0	0	0	0
57	01L-X	1	66	0	0	0	27	61	93	55.5	18	3	87	123	0.923	0	0	0	0	0	1	0	1	0	0	0	0	0
58	01M-4	0	64	1	0	1	25	48	34	100	21	4	59	109	0.746	0	0	0	0	0	1	0	0	0	1	1	0	0
59	01N-5	1	55	1	0	1	28	48	56	100	24	1	56	104	0.686	1	0	1	0	1	1	0	1	0	0	0	0	0
60	01P-I	0	57	1	0	0	29	0	96	5.5	20	4	52	90	0.514	0	0	1	0	0	1	0	1	0	0	0	0	0
61	01Q-R	1	66	1	0	0	27	61	100	54.5	22	4	76	109	0.66	0	1	0	0	1	0	0	1	0	2	1	0	0
62	01R-C	0	51	1	0	0	28	0	100	1	21	1	48	69	0.269	0	0	1	0	0	1	0	1	1	0	0	0	0
63	01S-U	1	46	1	2	1	26	87	58	100	18	4	59	104	0.672	1	0	0	1	0	1	0	1	1	1	1	2	2
64	01T-Q	1	62	0	0	0	29	100	79	79	19	4	71	120	0.891	0	0	0	0	0	1	0	1	1	1	1	0	0
65	01U-I	0	69	1	2	0	26	61	100	55	26	4	78	109	0.646	1	0	0	0	0	1	1	0	0	1	1	0	0
66	01V-R	1	62	1	0	0	23	61	84	70.5	21	4	55	102	0.662	0	0	0	0	0	1	0	1	1	1	1	0	0
67	01W-X	1	72	1	0	0	27	100	100	76.5	21	4	80	117	0.804	1	0	0	0	0	1	1	0	1	1	1	0	0
68	01X-J	1	57	1	0	1	30	74	76.5	100	30	3	73	109	0.679	0	0	0	0	1	0	0	1	0	0	0	0	0
69	01Y-5	0	52	1	0	1	26	12	1	84.5	20	4	27	49	0.222	0	0	0	0	0	1	0	1	0	0	0	0	0
